# Supplementary material for: CRISPR/Cas9-mediated mutagenesis of BnaAOG1s reveals functional divergence in silique and seed development in Brassica napus L
Source: Front Plant Sci. 2026 Jul 20;17:1862587. doi: 10.3389/fpls.2026.1862587 (PMC13429740; doi:10.3389/fpls.2026.1862587)
Supplement: Supplementary file 4 [file Table1.xlsx]

## Sheet: Sheet1
Table S1. cis-elements were systematically scanned in present manuscript.
Category	Elements
Light-responsive element	G-box, GT1-motif, I-box, Box I
MeJA-responsive element	MeJA, TGACG-motif
Abscisic acid-responsive element	ABRE
Defense and stress responsive	LTR, MBS
Protein binding site	TATA-box, CAAT-box
Growth and development	SEF3-motif, Seed-specific element (Seed SE)
Phytohormone response element	ERE
General	AT-rich element
