# Supplementary material for: CRISPR/Cas9-mediated mutagenesis of BnaAOG1s reveals functional divergence in silique and seed development in Brassica napus L
Source: Front Plant Sci. 2026 Jul 20;17:1862587. doi: 10.3389/fpls.2026.1862587 (PMC13429740; doi:10.3389/fpls.2026.1862587)
Supplement: Supplementary file 5 [file Table2.xlsx]

## Sheet: Sheet1
Table S2. Primers used for gene editing, identification of Positive Transgenic Plants and Gnetic typing
sequence name	sequence（5'to3')
universal-F	TTCAGCTGTTGATCGTTTGATGGGAAC
universal-R	CCACAAATTCGGGTCAAGGCGGAAGCC
BnU6-Cas9-F1	CCGCCATAAATACCAGCCCCCTC
BnU6-Cas9-R1	ACGGCCCAGCCCACAGAGTTG
BnU6-Cas9-F2	GCTTGTGCGTTTCGATTTGA
BnU6-Cas9-R2	CCGCTCGTGCTTCTTATCCT
sgRNA-4285	GGAGGCATCTGTATCTGCGG
sgRNA-4285-F	CCTACACGACGCTCTTCCGATCTGCGAAAGAAACCAAAGAGG
sgRNA-4285-R	TCAGACGTGTGCTCTTCCGATCTTTGTTCTTCTTTACCGCCACC
GTseq_i5	AATGATACGGCGACCACCGAGATCTACAC-index-CCTACACGACGCTCTTC
GTseq_i7	CAAGCAGAAGACGGCATACGAGAT-index-TCAGACGTGTGCTC
red fronts represents the adapter sequences
