# Supplementary material for: CRISPR/Cas9-mediated mutagenesis of BnaAOG1s reveals functional divergence in silique and seed development in Brassica napus L
Source: Front Plant Sci. 2026 Jul 20;17:1862587. doi: 10.3389/fpls.2026.1862587 (PMC13429740; doi:10.3389/fpls.2026.1862587)
Supplement: Supplementary file 6 [file Table3.xlsx]

## Sheet: Sheet1
Table S3. Expression data of BnaAOG1s in ZS11
ZS11 Gene ID	bud_2mm	bud_4mm	filament	petal	pollen	sepal	cotyledon	vegetative_rosette	leaf_1	leaf_2	leaf_3	leaf_4	leaf_5	leaf_6	leaf_7	leaf_8	leaf_9	leaf_10	leaf_11	leaf_12	leaf_13	leaf_14	leaf_15	leaf_16	leaf_17	leaf_18	leaf_19	leaf_20	leaf_21	leaf_22	leaf_23	root	seed_14DAF	seed_16DAF	seed_18DAF	seed_20DAF	seed_22DAF	seed_24DAF	seed_26DAF	seed_28DAF	seed_30DAF	seed_32DAF	seed_34DAF	seed_36DAF	seed_38DAF	seed_40DAF	seed_42DAF	seed_44DAF	seed_46DAF
BnaA03G0110100ZS	0.691	2.292	1.164	0.252	0.594	1.061	0.143	0.961	0.517	0.311	0.212	0.256	0.707	0.285	0.109	0.184	0.034	0.174	0.162	0.411	0.092	0.028	0.122	0.22	0.104	0.17	0.252	0.094	1.204	0.051	0.135	0	0	0.1	0	0	0	0	0	0.073	0.216	0.112	0.994	13.908	4.709	19.243	15.084	19.238	41.781
BnaA10G0135500ZS	0.644	0.359	0	0	0	0.049	0	0	0	0.173	0	0.045	0	0	0	0	0	0	0	0.048	0.04	0.1	0.037	0.385	0.119	0	0.229	0.051	0	0	0	0	0.338	0.36	0.574	0.223	0.32	0.368	4.716	8.92	21.62	21.564	43.988	52.445	51.297	65.527	54.325	42.97	77.236
BnaC03G0126700ZS	0.226	0	0.034	0.083	0	0.085	0	0.172	0.035	0.032	0	0	0.078	0.062	0.036	0.037	0	0	0.039	0	0.071	0.092	0	0	0.028	0	0.035	0.048	0.124	0	0.295	0	0	0	0	0	0	0	0	0.028	0	0.071	0	1.129	0.093	5.411	3.496	10.187	29.483
BnaC09G0411400ZS	0.489	0.286	0	0	0	0.042	0	0.053	0.076	0	0.174	0.27	0.081	0.102	0.081	0.207	0.245	0.066	0.152	0	0	0.044	0	0.123	0.242	0.213	0.136	0.207	0	0	0.101	0	0	0.105	0.131	0.401	0.073	0.114	0.878	1.33	3.672	7.314	9.475	13.169	10.416	15.161	19.48	12.619	18.414
[truncated: 42 more columns]
