# Supplementary material for: CRISPR/Cas9-mediated mutagenesis of BnaAOG1s reveals functional divergence in silique and seed development in Brassica napus L
Source: Front Plant Sci. 2026 Jul 20;17:1862587. doi: 10.3389/fpls.2026.1862587 (PMC13429740; doi:10.3389/fpls.2026.1862587)
Supplement: Supplementary file 7 [file Table4.xlsx]

## Sheet: Sheet1
Table S4. SNP basic information of BnaAOG1s
Gene/Region	Chr.	Position	Alt (allele)	Ref (allele)	Alt (Frequency)	Ref (Frequency)	PIC	Alt (num)	Ref (num)	Function_Type	Variation_Type	Functional_annotations
BnaA03G0110100ZS	A03	5330048	G	A	0.61	0.39	0.36	1327	823	MODERATE	missense_variant	ANN=G|missense_variant|MODERATE|BnaA03G0110100ZS|BnaA03G0110100ZS|transcript|BnaA03T0110100ZS|protein_coding|2/2|c.370A>G|p.Met124Val|370/492|370/492|124/163||,G|upstream_gene_variant|MODIFIER|BnaA03G0110000ZS|BnaA03G0110000ZS|transcript|BnaA03T0110000ZS|protein_coding||c.-1460T>C|||||1460|,G|upstream_gene_variant|MODIFIER|BnaA03G0110200ZS|BnaA03G0110200ZS|transcript|BnaA03T0110200ZS|protein_codi…
BnaA03G0110100ZS	A03	5329668	A	G	0.03	0.97	0.06	67	2232	MODERATE	missense_variant	ANN=A|missense_variant|MODERATE|BnaA03G0110100ZS|BnaA03G0110100ZS|transcript|BnaA03T0110100ZS|protein_coding|1/2|c.62G>A|p.Arg21Lys|62/492|62/492|21/163||,A|upstream_gene_variant|MODIFIER|BnaA03G0110000ZS|BnaA03G0110000ZS|transcript|BnaA03T0110000ZS|protein_coding||c.-1080C>T|||||1080|,A|upstream_gene_variant|MODIFIER|BnaA03G0110200ZS|BnaA03G0110200ZS|transcript|BnaA03T0110200ZS|protein_coding||c…
BnaA03G0110100ZS	A03	5330101	T	C	0.01	0.99	0.01	6	2296	LOW	synonymous_variant	ANN=T|synonymous_variant|LOW|BnaA03G0110100ZS|BnaA03G0110100ZS|transcript|BnaA03T0110100ZS|protein_coding|2/2|c.423C>T|p.His141His|423/492|423/492|141/163||,T|upstream_gene_variant|MODIFIER|BnaA03G0110000ZS|BnaA03G0110000ZS|transcript|BnaA03T0110000ZS|protein_coding||c.-1513G>A|||||1513|,T|upstream_gene_variant|MODIFIER|BnaA03G0110200ZS|BnaA03G0110200ZS|transcript|BnaA03T0110200ZS|protein_coding|…
BnaA03G0110100ZS	A03	5329941	C	A	0	1	0.01	6	2305	MODIFIER	upstream_gene_variant	ANN=C|upstream_gene_variant|MODIFIER|BnaA03G0110000ZS|BnaA03G0110000ZS|transcript|BnaA03T0110000ZS|protein_coding||c.-1353T>G|||||1353|,C|upstream_gene_variant|MODIFIER|BnaA03G0110200ZS|BnaA03G0110200ZS|transcript|BnaA03T0110200ZS|protein_coding||c.-4153A>C|||||4153|,C|intron_variant|MODIFIER|BnaA03G0110100ZS|BnaA03G0110100ZS|transcript|BnaA03T0110100ZS|protein_coding|1/1|c.313+22A>C||||||
BnaA10G0135500ZS	A10	17897916	CT	C	0.05	0.95	0.09	87	2172	HIGH	frameshift_variant	ANN=CT|frameshift_variant|HIGH|BnaA10G0135500ZS|BnaA10G0135500ZS|transcript|BnaA10T0135500ZS|protein_coding|2/3|c.277dupA|p.Arg93fs|277/420|277/420|93/139||,CT|upstream_gene_variant|MODIFIER|BnaA10G0135400ZS|BnaA10G0135400ZS|transcript|BnaA10T0135400ZS|protein_coding||c.-4245dupA|||||4245|;LOF=(BnaA10G0135500ZS|BnaA10G0135500ZS|1|1.00)
BnaA10G0135500ZS	A10	17898476	C	T	0.08	0.92	0.13	142	2096	MODERATE	missense_variant	ANN=C|missense_variant|MODERATE|BnaA10G0135500ZS|BnaA10G0135500ZS|transcript|BnaA10T0135500ZS|protein_coding|1/3|c.88A>G|p.Thr30Ala|88/420|88/420|30/139||,C|upstream_gene_variant|MODIFIER|BnaA10G0135400ZS|BnaA10G0135400ZS|transcript|BnaA10T0135400ZS|protein_coding||c.-4804A>G|||||4804|
BnaA10G0135500ZS	A10	17898491	G	C	0.06	0.94	0.1	96	2155	MODERATE	missense_variant	ANN=G|missense_variant|MODERATE|BnaA10G0135500ZS|BnaA10G0135500ZS|transcript|BnaA10T0135500ZS|protein_coding|1/3|c.73G>C|p.Val25Leu|73/420|73/420|25/139||,G|upstream_gene_variant|MODIFIER|BnaA10G0135400ZS|BnaA10G0135400ZS|transcript|BnaA10T0135400ZS|protein_coding||c.-4819G>C|||||4819|
BnaA10G0135500ZS	A10	17897869	C	T	0.05	0.95	0.09	83	2169	MODERATE	missense_variant	ANN=C|missense_variant|MODERATE|BnaA10G0135500ZS|BnaA10G0135500ZS|transcript|BnaA10T0135500ZS|protein_coding|2/3|c.325A>G|p.Ile109Val|325/420|325/420|109/139||,C|upstream_gene_variant|MODIFIER|BnaA10G0135400ZS|BnaA10G0135400ZS|transcript|BnaA10T0135400ZS|protein_coding||c.-4197A>G|||||4197|
BnaA10G0135500ZS	A10	17898548	T	C	0.02	0.98	0.04	46	2254	MODERATE	missense_variant	ANN=T|missense_variant|MODERATE|BnaA10G0135500ZS|BnaA10G0135500ZS|transcript|BnaA10T0135500ZS|protein_coding|1/3|c.16G>A|p.Ala6Thr|16/420|16/420|6/139||,T|upstream_gene_variant|MODIFIER|BnaA10G0135400ZS|BnaA10G0135400ZS|transcript|BnaA10T0135400ZS|protein_coding||c.-4876G>A|||||4876|
BnaA10G0135500ZS	A10	17898393	C	T	0.07	0.93	0.12	136	2119	LOW	synonymous_variant	ANN=C|synonymous_variant|LOW|BnaA10G0135500ZS|BnaA10G0135500ZS|transcript|BnaA10T0135500ZS|protein_coding|1/3|c.171A>G|p.Pro57Pro|171/420|171/420|57/139||,C|upstream_gene_variant|MODIFIER|BnaA10G0135400ZS|BnaA10G0135400ZS|transcript|BnaA10T0135400ZS|protein_coding||c.-4721A>G|||||4721|
BnaA10G0135500ZS	A10	17897948	T	C	0.05	0.95	0.09	95	2170	LOW	synonymous_variant	ANN=T|synonymous_variant|LOW|BnaA10G0135500ZS|BnaA10G0135500ZS|transcript|BnaA10T0135500ZS|protein_coding|2/3|c.246G>A|p.Ala82Ala|246/420|246/420|82/139||,T|upstream_gene_variant|MODIFIER|BnaA10G0135400ZS|BnaA10G0135400ZS|transcript|BnaA10T0135400ZS|protein_coding||c.-4276G>A|||||4276|
BnaA10G0135500ZS	A10	17898546	A	T	0.02	0.98	0.04	45	2259	LOW	synonymous_variant	ANN=A|synonymous_variant|LOW|BnaA10G0135500ZS|BnaA10G0135500ZS|transcript|BnaA10T0135500ZS|protein_coding|1/3|c.18A>T|p.Ala6Ala|18/420|18/420|6/139||,A|upstream_gene_variant|MODIFIER|BnaA10G0135400ZS|BnaA10G0135400ZS|transcript|BnaA10T0135400ZS|protein_coding||c.-4874A>T|||||4874|
BnaA10G0135500ZS	A10	17897675	C	T	0.08	0.92	0.14	131	2074	MODIFIER	upstream_gene_variant	ANN=C|upstream_gene_variant|MODIFIER|BnaA10G0135400ZS|BnaA10G0135400ZS|transcript|BnaA10T0135400ZS|protein_coding||c.-4003A>G|||||4003|,C|intron_variant|MODIFIER|BnaA10G0135500ZS|BnaA10G0135500ZS|transcript|BnaA10T0135500ZS|protein_coding|2/2|c.375+144A>G||||||
BnaA10G0135500ZS	A10	17898070	C	CACT	0.08	0.92	0.13	153	2101	MODIFIER	upstream_gene_variant	ANN=C|upstream_gene_variant|MODIFIER|BnaA10G0135400ZS|BnaA10G0135400ZS|transcript|BnaA10T0135400ZS|protein_coding||c.-4401_-4399delAGT|||||4399|,C|intron_variant|MODIFIER|BnaA10G0135500ZS|BnaA10G0135500ZS|transcript|BnaA10T0135500ZS|protein_coding|1/2|c.218-97_218-95delAGT||||||
BnaA10G0135500ZS	A10	17898286	T	A	0.07	0.93	0.13	135	2109	MODIFIER	upstream_gene_variant	ANN=T|upstream_gene_variant|MODIFIER|BnaA10G0135400ZS|BnaA10G0135400ZS|transcript|BnaA10T0135400ZS|protein_coding||c.-4614T>A|||||4614|,T|intron_variant|MODIFIER|BnaA10G0135500ZS|BnaA10G0135500ZS|transcript|BnaA10T0135500ZS|protein_coding|1/2|c.217+61T>A||||||
BnaA10G0135500ZS	A10	17898311	T	C	0.07	0.93	0.13	131	2099	MODIFIER	upstream_gene_variant	ANN=T|upstream_gene_variant|MODIFIER|BnaA10G0135400ZS|BnaA10G0135400ZS|transcript|BnaA10T0135400ZS|protein_coding||c.-4639G>A|||||4639|,T|intron_variant|MODIFIER|BnaA10G0135500ZS|BnaA10G0135500ZS|transcript|BnaA10T0135500ZS|protein_coding|1/2|c.217+36G>A||||||
BnaA10G0135500ZS	A10	17898313	CA	C	0.07	0.93	0.13	131	2099	MODIFIER	upstream_gene_variant	ANN=CA|upstream_gene_variant|MODIFIER|BnaA10G0135400ZS|BnaA10G0135400ZS|transcript|BnaA10T0135400ZS|protein_coding||c.-4642_-4641insT|||||4642|,CA|intron_variant|MODIFIER|BnaA10G0135500ZS|BnaA10G0135500ZS|transcript|BnaA10T0135500ZS|protein_coding|1/2|c.217+33_217+34insT||||||
BnaA10G0135500ZS	A10	17898330	G	A	0.07	0.93	0.13	134	2102	MODIFIER	upstream_gene_variant	ANN=G|upstream_gene_variant|MODIFIER|BnaA10G0135400ZS|BnaA10G0135400ZS|transcript|BnaA10T0135400ZS|protein_coding||c.-4658T>C|||||4658|,G|intron_variant|MODIFIER|BnaA10G0135500ZS|BnaA10G0135500ZS|transcript|BnaA10T0135500ZS|protein_coding|1/2|c.217+17T>C||||||
BnaA10G0135500ZS	A10	17898020	A	G	0.07	0.93	0.12	135	2119	MODIFIER	upstream_gene_variant	ANN=A|upstream_gene_variant|MODIFIER|BnaA10G0135400ZS|BnaA10G0135400ZS|transcript|BnaA10T0135400ZS|protein_coding||c.-4348C>T|||||4348|,A|intron_variant|MODIFIER|BnaA10G0135500ZS|BnaA10G0135500ZS|transcript|BnaA10T0135500ZS|protein_coding|1/2|c.218-44C>T||||||
BnaA10G0135500ZS	A10	17898237	AATAT	A	0.05	0.95	0.09	91	2179	MODIFIER	upstream_gene_variant	ANN=AATAT|upstream_gene_variant|MODIFIER|BnaA10G0135400ZS|BnaA10G0135400ZS|transcript|BnaA10T0135400ZS|protein_coding||c.-4566_-4565insATAT|||||4566|,AATAT|intron_variant|MODIFIER|BnaA10G0135500ZS|BnaA10G0135500ZS|transcript|BnaA10T0135500ZS|protein_coding|1/2|c.217+109_217+110insATAT||||||
BnaA10G0135500ZS	A10	17897601	AGC	A	0.03	0.97	0.06	46	2209	MODIFIER	upstream_gene_variant	ANN=AGC|upstream_gene_variant|MODIFIER|BnaA10G0135400ZS|BnaA10G0135400ZS|transcript|BnaA10T0135400ZS|protein_coding||c.-3930_-3929insGC|||||3930|,AGC|intron_variant|MODIFIER|BnaA10G0135500ZS|BnaA10G0135500ZS|transcript|BnaA10T0135500ZS|protein_coding|2/2|c.376-138_376-137insGC||||||
BnaA10G0135500ZS	A10	17897576	A	T	0.03	0.97	0.05	46	2226	MODIFIER	upstream_gene_variant	ANN=A|upstream_gene_variant|MODIFIER|BnaA10G0135400ZS|BnaA10G0135400ZS|transcript|BnaA10T0135400ZS|protein_coding||c.-3904A>T|||||3904|,A|intron_variant|MODIFIER|BnaA10G0135500ZS|BnaA10G0135500ZS|transcript|BnaA10T0135500ZS|protein_coding|2/2|c.376-112A>T||||||
BnaA10G0135500ZS	A10	17897545	A	G	0.02	0.98	0.04	46	2256	MODIFIER	upstream_gene_variant	ANN=A|upstream_gene_variant|MODIFIER|BnaA10G0135400ZS|BnaA10G0135400ZS|transcript|BnaA10T0135400ZS|protein_coding||c.-3873C>T|||||3873|,A|intron_variant|MODIFIER|BnaA10G0135500ZS|BnaA10G0135500ZS|transcript|BnaA10T0135500ZS|protein_coding|2/2|c.376-81C>T||||||
BnaA10G0135500ZS	A10	17898325	T	C	0.02	0.98	0.04	44	2256	MODIFIER	upstream_gene_variant	ANN=T|upstream_gene_variant|MODIFIER|BnaA10G0135400ZS|BnaA10G0135400ZS|transcript|BnaA10T0135400ZS|protein_coding||c.-4653G>A|||||4653|,T|intron_variant|MODIFIER|BnaA10G0135500ZS|BnaA10G0135500ZS|transcript|BnaA10T0135500ZS|protein_coding|1/2|c.217+22G>A||||||
BnaA10G0135500ZS	A10	17897624	A	T	0.01	0.99	0.02	16	2291	MODIFIER	upstream_gene_variant	ANN=A|upstream_gene_variant|MODIFIER|BnaA10G0135400ZS|BnaA10G0135400ZS|transcript|BnaA10T0135400ZS|protein_coding||c.-3952A>T|||||3952|,A|intron_variant|MODIFIER|BnaA10G0135500ZS|BnaA10G0135500ZS|transcript|BnaA10T0135500ZS|protein_coding|2/2|c.376-160A>T||||||
BnaC03G0126700ZS	C03	6711856	G	T	0.05	0.95	0.09	95	2179	MODERATE	missense_variant	ANN=G|missense_variant|MODERATE|BnaC03G0126700ZS|BnaC03G0126700ZS|transcript|BnaC03T0126700ZS|protein_coding|2/2|c.395T>G|p.Met132Arg|395/483|395/483|132/160||,G|downstream_gene_variant|MODIFIER|BnaC03G0126800ZS|BnaC03G0126800ZS|transcript|BnaC03T0126800ZS|protein_coding||c.*3782A>C|||||3782|
BnaC03G0126700ZS	C03	6711671	G	C	0.04	0.96	0.08	86	2197	MODERATE	missense_variant	ANN=G|missense_variant|MODERATE|BnaC03G0126700ZS|BnaC03G0126700ZS|transcript|BnaC03T0126700ZS|protein_coding|1/2|c.283C>G|p.Pro95Ala|283/483|283/483|95/160||,G|downstream_gene_variant|MODIFIER|BnaC03G0126800ZS|BnaC03G0126800ZS|transcript|BnaC03T0126800ZS|protein_coding||c.*3967G>C|||||3967|
BnaC03G0126700ZS	C03	6711393	T	A	0	1	0.01	8	2302	MODERATE	missense_variant	ANN=T|missense_variant|MODERATE|BnaC03G0126700ZS|BnaC03G0126700ZS|transcript|BnaC03T0126700ZS|protein_coding|1/2|c.5A>T|p.Glu2Val|5/483|5/483|2/160||,T|downstream_gene_variant|MODIFIER|BnaC03G0126800ZS|BnaC03G0126800ZS|transcript|BnaC03T0126800ZS|protein_coding||c.*4245T>A|||||4245|
BnaC03G0126700ZS	C03	6711558	T	C	0	1	0.01	8	2302	MODERATE	missense_variant	ANN=T|missense_variant|MODERATE|BnaC03G0126700ZS|BnaC03G0126700ZS|transcript|BnaC03T0126700ZS|protein_coding|1/2|c.170C>T|p.Ser57Leu|170/483|170/483|57/160||,T|downstream_gene_variant|MODIFIER|BnaC03G0126800ZS|BnaC03G0126800ZS|transcript|BnaC03T0126800ZS|protein_coding||c.*4080G>A|||||4080|
BnaC03G0126700ZS	C03	6711390	T	TG	0	1	0.01	8	2302	HIGH	frameshift_variant	ANN=T|frameshift_variant|HIGH|BnaC03G0126700ZS|BnaC03G0126700ZS|transcript|BnaC03T0126700ZS|protein_coding|1/2|c.4delG|p.Glu2fs|4/483|4/483|2/160||INFO_REALIGN_3_PRIME,T|downstream_gene_variant|MODIFIER|BnaC03G0126800ZS|BnaC03G0126800ZS|transcript|BnaC03T0126800ZS|protein_coding||c.*4247delC|||||4247|
BnaC03G0126700ZS	C03	6711735	TG	T	0	1	0.01	8	2303	MODIFIER	downstream_gene_variant	ANN=TG|downstream_gene_variant|MODIFIER|BnaC03G0126800ZS|BnaC03G0126800ZS|transcript|BnaC03T0126800ZS|protein_coding||c.*3902_*3903insC|||||3902|,TG|intron_variant|MODIFIER|BnaC03G0126700ZS|BnaC03G0126700ZS|transcript|BnaC03T0126700ZS|protein_coding|1/1|c.302-28_302-27insG||||||
BnaC09G0411400ZS	C09	52247592	C	T	0.15	0.85	0.22	289	1898	LOW	synonymous_variant	ANN=C|synonymous_variant|LOW|BnaC09G0411400ZS|BnaC09G0411400ZS|transcript|BnaC09T0411400ZS|protein_coding|1/3|c.198A>G|p.Thr66Thr|198/432|198/432|66/143||
BnaC09G0411400ZS	C09	52247773	G	T	0.16	0.84	0.23	302	1880	MODERATE	missense_variant	ANN=G|missense_variant|MODERATE|BnaC09G0411400ZS|BnaC09G0411400ZS|transcript|BnaC09T0411400ZS|protein_coding|1/3|c.17A>C|p.Glu6Ala|17/432|17/432|6/143||
BnaC09G0411400ZS	C09	52247594	C	T	0.15	0.85	0.22	289	1897	MODERATE	missense_variant	ANN=C|missense_variant|MODERATE|BnaC09G0411400ZS|BnaC09G0411400ZS|transcript|BnaC09T0411400ZS|protein_coding|1/3|c.196A>G|p.Thr66Ala|196/432|196/432|66/143||
BnaC09G0411400ZS	C09	52246413	T	A	0.14	0.86	0.21	276	1949	MODERATE	missense_variant	ANN=T|missense_variant|MODERATE|BnaC09G0411400ZS|BnaC09G0411400ZS|transcript|BnaC09T0411400ZS|protein_coding|3/3|c.412T>A|p.Trp138Arg|412/432|412/432|138/143||
BnaC09G0411400ZS	C09	52246954	A	G	0.17	0.83	0.24	302	1841	MODIFIER	intron_variant	ANN=A|intron_variant|MODIFIER|BnaC09G0411400ZS|BnaC09G0411400ZS|transcript|BnaC09T0411400ZS|protein_coding|2/2|c.387+30C>T||||||
BnaC09G0411400ZS	C09	52247228	T	G	0.16	0.84	0.24	299	1851	MODIFIER	intron_variant	ANN=T|intron_variant|MODIFIER|BnaC09G0411400ZS|BnaC09G0411400ZS|transcript|BnaC09T0411400ZS|protein_coding|1/2|c.218-75C>A||||||
BnaC09G0411400ZS	C09	52247250	A	G	0.16	0.84	0.24	298	1851	MODIFIER	intron_variant	ANN=A|intron_variant|MODIFIER|BnaC09G0411400ZS|BnaC09G0411400ZS|transcript|BnaC09T0411400ZS|protein_coding|1/2|c.218-97C>T||||||
BnaC09G0411400ZS	C09	52247257	C	T	0.16	0.84	0.24	297	1852	MODIFIER	intron_variant	ANN=C|intron_variant|MODIFIER|BnaC09G0411400ZS|BnaC09G0411400ZS|transcript|BnaC09T0411400ZS|protein_coding|1/2|c.218-104A>G||||||
BnaC09G0411400ZS	C09	52246519	T	C	0.16	0.84	0.23	290	1877	MODIFIER	intron_variant	ANN=T|intron_variant|MODIFIER|BnaC09G0411400ZS|BnaC09G0411400ZS|transcript|BnaC09T0411400ZS|protein_coding|2/2|c.388-82G>A||||||
BnaC09G0411400ZS	C09	52247361	C	A	0.16	0.84	0.23	292	1880	MODIFIER	intron_variant	ANN=C|intron_variant|MODIFIER|BnaC09G0411400ZS|BnaC09G0411400ZS|transcript|BnaC09T0411400ZS|protein_coding|1/2|c.218-208T>G||||||
BnaC09G0411400ZS	C09	52247362	T	C	0.16	0.84	0.23	291	1880	MODIFIER	intron_variant	ANN=T|intron_variant|MODIFIER|BnaC09G0411400ZS|BnaC09G0411400ZS|transcript|BnaC09T0411400ZS|protein_coding|1/2|c.218-209G>A||||||
BnaC09G0411400ZS	C09	52247376	AGTT	A	0.15	0.84	0.23	289	1882	MODIFIER	intron_variant	ANN=AGTT|intron_variant|MODIFIER|BnaC09G0411400ZS|BnaC09G0411400ZS|transcript|BnaC09T0411400ZS|protein_coding|1/2|c.217+196_217+197insAAC||||||
BnaC09G0411400ZS	C09	52247377	AG	A	0.15	0.84	0.23	289	1882	MODIFIER	intron_variant	ANN=AG|intron_variant|MODIFIER|BnaC09G0411400ZS|BnaC09G0411400ZS|transcript|BnaC09T0411400ZS|protein_coding|1/2|c.217+195_217+196insC||||||
BnaC09G0411400ZS	C09	52247446	A	C	0.16	0.84	0.23	299	1883	MODIFIER	intron_variant	ANN=A|intron_variant|MODIFIER|BnaC09G0411400ZS|BnaC09G0411400ZS|transcript|BnaC09T0411400ZS|protein_coding|1/2|c.217+127G>T||||||
BnaC09G0411400ZS	C09	52247502	T	TATGCTC	0.16	0.84	0.23	306	1885	MODIFIER	intron_variant	ANN=T|intron_variant|MODIFIER|BnaC09G0411400ZS|BnaC09G0411400ZS|transcript|BnaC09T0411400ZS|protein_coding|1/2|c.217+65_217+70delGAGCAT||||||
BnaC09G0411400ZS	C09	52247545	TCTAC	T	0.16	0.84	0.23	300	1884	MODIFIER	intron_variant	ANN=TCTAC|intron_variant|MODIFIER|BnaC09G0411400ZS|BnaC09G0411400ZS|transcript|BnaC09T0411400ZS|protein_coding|1/2|c.217+27_217+28insGTAG||||||
BnaC09G0411400ZS	C09	52246455	G	GA	0.15	0.85	0.22	287	1919	MODIFIER	intron_variant	ANN=G|intron_variant|MODIFIER|BnaC09G0411400ZS|BnaC09G0411400ZS|transcript|BnaC09T0411400ZS|protein_coding|2/2|c.388-19delT||||||
BnaC09G0411400ZS	C09	52246845	AAATATTCC	A	0.13	0.87	0.2	266	1974	MODIFIER	intron_variant	ANN=AAATATTCC|intron_variant|MODIFIER|BnaC09G0411400ZS|BnaC09G0411400ZS|transcript|BnaC09T0411400ZS|protein_coding|2/2|c.387+138_387+139insGGAATATT||||||
