# Supplementary material for: CRISPR/Cas9-mediated mutagenesis of BnaAOG1s reveals functional divergence in silique and seed development in Brassica napus L
Source: Front Plant Sci. 2026 Jul 20;17:1862587. doi: 10.3389/fpls.2026.1862587 (PMC13429740; doi:10.3389/fpls.2026.1862587)
Supplement: Supplementary file 8 [file Table5.xlsx]

## Sheet: Sheet1
	ID	Freq	No.	C03 6711856	C03 6711671	C03 6711390	C03 6711393	C03 6711558
C03	combination_0	0.959	2169	T	C	TG	A	C
	combination_1	0.036	82	G	G	TG	A	C
	combination_2	0.004	8	G	C	T	T	T
	combination_3	0.001	2	G	C	TG	A	C
	ID	Freq	No.	C09 52247773	C09 52247594	C09 52246413
C09	combination_0	0.871	1824	T	T	A
	combination_1	0.112	234	G	C	T
	combination_2	0.008	17	G	C	A
	combination_3	0.003	6	G	T	A
	combination_4	0.002	4	T	T	T
	combination_5	0.002	4	T	C	A
	combination_6	0.001	3	T	C	T
	combination_7	0.001	3	G	T	T
	ID	Freq	No.	A03 5330048	A03 5329668
A03	combination_0	0.585	1250	G	G
	combination_1	0.384	821	A	G
	combination_2	0.031	67	G	A
	ID	Freq	No.	A10 17897916	A10 17898476	A10 17898491	A10 17897869	A10 17898548	A10 17897675
A10	combination_0	0.941	2017	C	T	C	T	C	T
	combination_1	0.03	65	CT	C	G	C	C	C
	combination_2	0.014	30	C	C	C	T	T	C
	combination_3	0.006	13	C	C	G	T	C	C
	combination_4	0.006	12	C	C	C	T	T	T
	combination_5	0.001	2	C	C	C	T	C	T
	combination_6	0	1	C	C	G	T	C	T
	combination_7	0	1	CT	T	C	C	C	C
	combination_8	0	1	C	T	C	T	C	C
	combination_9	0	1	CT	C	G	T	C	T
